# Supplementary material for: Musa Germplasm A and B Genomic Composition Differentially Affects Their Susceptibility to Banana Bunchy Top Virus and Its Aphid Vector, Pentalonia nigronervosa
Source: Plants (Basel). 2022 Apr 29;11(9):1206. doi: 10.3390/plants11091206 (PMC9100355; doi:10.3390/plants11091206)
Supplement: Supplementary file 1 [file plants-11-01206-s001.zip]

Archive with 1 entries (1 files):
- plants-1645550-supplementary.xlsx
