# Supplementary material for: Musa Germplasm A and B Genomic Composition Differentially Affects Their Susceptibility to Banana Bunchy Top Virus and Its Aphid Vector, Pentalonia nigronervosa
Source: Plants (Basel). 2022 Apr 29;11(9):1206. doi: 10.3390/plants11091206 (PMC9100355; doi:10.3390/plants11091206)
Supplement: Supplementary file 1 [file plants-11-01206-s001.zip › plants-1645550-supplementary.xlsx]

## Sheet: Sheet1
Table S1. Summary of Musa genotype response to banana aphid (Pentalonia nigronervosa) and banana bunchy top disease (BBTD) under screenhouse and field conditions.
				Screenhouse conditions		Field conditions
Ploidy level	Genomic group	Genotypes	Source	Apterous aphid abundance (mean ± SE)	Alate aphid abundance (mean ± SE)	Apterous aphid abundance (mean ± SE)	Alate aphid abundance (mean ± SE)	BBTD incidence (mean ± SE)	AUDPC	AUIPC
Diploid	AA	Calcutta 4	ITC	9.7 ± 4.6	0	1.4 ± 0.4	0.2 ± 0.1	0	0	1877.33
		Figue Sucrée	ITC	120.9 ± 35.5	1.3 ± 0.2	2.1 ± 0.6	0.2 ± 0.1	56.7 ± 12.0	447.842	2372.52
		Pisang Tongat	ITC	73.2 ± 16.6	2.1 ± 1.0	0.4 ± 0.1	0.2 ± 0.1	61.7 ± 7.3	527.442	514.469
		Uwati	ITC	82.8 ± 28.9	1.0 ± 0.6	3.9 ± 0.9	0.1 ± 0.0	33.3 ± 17.6	202.17	4923.78
		Tapo	ITC	58.4 ± 20.6	4.1 ± 3.3	1.4 ± 1.1	0.2 ± 0.1	100 ± 0.0	869.222	1149
	AB	Ney Poovan	ITC	17.9 ± 7.5	0.1 ± 0.0	2.5 ± 0.9	0.3 ± 0.1	6.7 ± 6.7	1.06667	3744.03
		Auko*	ITC	118.3 ± 48.4	0	na	na	na	na	na
		Vunapope*	ITC	67.4 ± 23.8	2.8 ± 2.1	na	na	na	na	na
		Kunnan	ITC	136.7 ± 66.6	2.9 ± 1.4	2.5 ± 0.6	0.1 ± 0.0	33.3 ± 6.7	80.6333	2884.22
		Chuoi Man	ITC	40.3 ± 19.9	0.2 ± 0.2	9.2 ± 1.6	0.4 ± 0.1	21.7 ± 11.7	186.625	10249.6
	BB	Balbisiana Los Banos	ITC	111.4 ± 18.4	0.2 ± 0.2	5.2 ± 1.9	0.1 ± 0.1	0	0	5314.13
Triploid	AAA	Gros Michel	ITC	115.6 ± 55.8	2.9 ± 2.8	5.4 ± 2.5	0.22 ± 0.05	8.3 ± 8.3	38.75	4016.04
		Khai Thong Ruang	ITC	86.7 ± 34.8	1.0 ± 0.8	3.9 ± 0.9	0.19 ± 0.05	40.0 ± 11.5	261.767	3952.23
		Yangambi Km5	ITC	80.3 ± 9.3	0	2.4 ± 1.3	0.05 ± 0.03	55.0 ± 5.0	498.525	3265.45
		Williams	IITA	79.5 ± 18.3	2.7 ± 1.4	2.4 ± 0.5	0.10 ± 0.03	60.0 ± 10.0	278.158	2974.97
	AAB	Batard #	IITA	na	na	29.2 ± 6.7	0.44 ± 0.05	20.0 ± 0.0	98.5333	36384.4
		Ebang	IITA	366.1 ± 24.7	34.7 ±11.7	21.4 ± 8.6	0.45 ± 0.12	40.0 ± 11.5	186.633	28013.8
		Elat#	IITA	na	na	20.7 ± 3.8	0.37 ± 0.12	26.7 ± 17.6	83.6	28856.6
		Essong	IITA	262.3 ± 49.3	22.0 ± 8.4	23.5 ± 9.6	0.55 ± 0.11	33.3 ± 17.6	253.067	27707.1
		FHIA 25	IITA	138.9 ± 43.9	2.1 ± 1.2	2.0 ± 0.6	0.11 ± 0.04	66.7 ±17.6	497.1	2523.89
		PITA 21	IITA	na	na	19.9 ± 8.0	0.34 ± 0.07	0	0	19111.7
		PITA 23	IITA	96.8 ± 13.6	2.6 ± 0.6	5.8 ± 1.5	0.31 ± 0.09	53.3 ± 24.0	348.367	7725.69
		PITA 24#	IITA	na	na	2.4 ± 0.8	0.15 ± 0.04	53.3 ± 17.6	183.033	3096.1
		PITA 27#	IITA	na	na	9.5 ± 1.3	0.27 ± 0.06	50.0 ± 14.4	332.625	10406.4
		Waema	ITC	521.0 ± 126.0	31.8 ± 8.1	9.3 ± 2.6	0.28 ± 0.08	40.0 ± 11.5	287.867	12531.8
	ABB	Ice cream*	ITC	63.5 ± 5.9	0.5 ± 0.3	na	na	na	na	na
		Pisang Awak	ITC	117.9 ±25.7	6.8 ± 3.0	6.6 ± 1.7	0.23 ± 0.06	6.7 ± 6.7	1.06667	6747.18
		Balonkawe	ITC	97.7 ± 44.1	0.3 ± 0.3	10.9 ± 3.6	0.5 ± 0.2	0	0	11539.7
		Daru	ITC	114.2 ± 43.3	6.5 ± 5.2	13.9 ± 1.3	0.32 ± 0.07	13.3 ± 6.7	93.8333	19442
		Fougamou#	IITA	124.9 ± 56.1	3.4 ± 2.0	3.3 ± 1.5	0.22 ± 0.06	8.3 ± 8.3	19.1667	3007.5
	BBB	Lep Chang Kut	ITC	64.6 ± 22.0	0.1 ± 0.0	6.2 ± 2.5	0.01 ±0.01	12.5 ± 12.5	106.125	6060.5
Tetraploid	AAAA	T6	ITC	50.7 ± 11.0	0.3 ± 0.2	3.0 ± 1.0	0.1 ± 0.1	33.3 ± 24.0	197.3	5332.14
		Buccaneer	ITC	153.0 ± 35.6	2.5 ± 0.5	7.2 ± 1.5	0.1 ± 0.0	35.0 ± 5.0	227.992	7564.85
		SH3436-9	ITC	90.0 ± 34.8	0.6 ± 0.4	5.6 ± 2.0	0.2 ± 0.1	50.0 ± 5.8	335.625	8402.91
		SH3436-6	ITC	117.0 ± 14.6	0.3 ± 0.1	3.7 ± 0.7	0.3 ± 0.1	48.3 ± 15.9	338.125	4741.23
		FHIA 23	IITA	101.6 ± 38.9	1.3 ± 1.0	6.5 ± 2.5	0.3 ± 0.1	33.3 ± 6.7	217.3	9894.21
		BITA-2	ITC	190.4 ± 34.6	8.0 ± 4.4	4.9 ± 1.1	0.3 ± 0. 1	55.6 ± 29.4	317.583	6606.48
	AAAB	BITA 8#	IITA	na	na	6.6 ± 1.3	0.4 ± 0.1	25.0 ± 14.4	168.5	7321.05
		IRFA 908	ITC	153.1 ± 25.2	7.4 ± 3.9	7.9 ± 2.4	0.7 ± 0.4	66.7 ± 13.3	307.667	12107.1
		FHIA-21	ITC	167.2 ± 55.1	5.6 ± 2.7	15.0 ± 3.2	0.4 ± 0.1	53.3 ± 6.7	322.767	20944.3
		CRBP 37	ITC	82.1 ± 7.8	0.6 ± 0.4	1.97 ± 0.6	0.1 ± 0.1	6.7 ± 6.7	23.1333	3317.77
		CRBP 39	ITC	115.5 ± 18.2	3.9 ± 1.8	24.0 ± 5.5	0.3 ± 0.1	33.3 ± 6.7	167.667	35235.4
		CRBP 568#	CARBAP	na	na	9.2 ± 2.0	0.2 ± 0.1	6.7 ± 6.7	37.8333	13024.9
		CRBP 535#	CARBAP	na	na	21.0 ± 4.5	0.5 ± 0.1	8.3 ± 8.3	28.9167	26088.3
		CRBP 838#	CARBAP	na	na	17.1 ± 4.1	0.3 ± 0.1	25.0 ± 25.0	146.375	21033.7
		CRBP 969#	CARBAP	na	na	24.9 ± 6.5	0.3 ± 0.1	33.3 ± 17.6	236.967	30749.4
	AABB	FHIA-03	ITC	327.0 ± 40.1	27.3 ± 6.6	14.5 ± 3.2	0.6 ± 0.1	62.5 ± 37.5	303.25	20005.5
	ABBT	Yawa 2*	ITC	128.8 ± 19.4	5.6 ± 2.5	na	na	na	na	na
# Genotypes present only in the field experiment
*Genotypes present only in the screenhouse experiment
IITA = International Institute of Tropical Agriculture
ICT = International Transit Center
CARBAP = African Center for Banana and Plantain Research
AUDPC = Area under disease progress curve
AUIPC = Area under infestation pressure cureve
na = not evaluated
